# Supplementary material for: Effects of Mindfulness and Exercise on Growth Factors, Inflammation, and Stress Markers in Chronic Stroke: The MindFit Project Randomized Clinical Trial
Source: J Clin Med. 2025 Apr 9;14(8):2580. doi: 10.3390/jcm14082580 (PMC12028070; doi:10.3390/jcm14082580)
Supplement: Supplementary file 1 [file jcm-14-02580-s001.zip]

Archive with 1 entries (1 files):
- jcm-3522367-supplementary.pdf
